# Supplementary material for: Embracing discordance: Phylogenomic analyses provide evidence for allopolyploidy leading to cryptic diversity in a Mediterranean Campanula (Campanulaceae) clade
Source: Evolution. 2017 Feb 25;71(4):913–22. doi: 10.1111/evo.13203 (PMC5413844; doi:10.1111/evo.13203)
Supplement: Supplementary file 1 — Figure S1. Accession information for individuals included in this study. [file EVO-71-913-s001.xlsx]

## Sheet: Plate_Layout_UFL_101001
DNA Code	Illumina ID	Species	Collection	Individual	Locality	ploidy
AC25	S1	erinus	crowl.8	8.4	Crete, West	8x
AC33	S2	erinus	crowl.42	42.1	Greece, Mainland	8x
AC71	S3	erinus	crowl.40	40.6	Cyprus	8x
AC72	S4	erinus	crowl.40	40.7	Cyprus	8x
AC109	S5	erinus	crowl.42	42.4	Greece, Mainland	8x
AC110	S6	erinus	crowl.42	42.5	Greece, Mainland	8x
AC187	S7	erinus	crowl.51	51.3	Bosnia, Mostar	4x
AC190	S8	erinus	crowl.51	51.6	Bosnia, Mostar	4x
AC203	S9	erinus	crowl.51	51.8	Bosnia, Mostar	4x
AC204	S10	erinus	crowl.51	51.9	Bosnia, Mostar	4x
AC206	S11	erinus	crowl.54	54.1	Montenegro, Kotor	4x
AC211	S12	erinus	crowl.54	54.6	Montenegro, Kotor	4x
AC215	S13	erinus	crowl.54	54.11	Montenegro, Kotor	4x
AC221	S14	erinus	crowl.54	54.16	Montenegro, Kotor	4x
AC299	S15	erinus	crowl.62	62.5	Italy, East Coast	4x
AC305	S16	erinus	crowl.62	62.11	Italy, East Coast	4x
AC308	S17	erinus	crowl.62	62.14	Italy, East Coast	4x
AC346	S18	erinus	crowl.67	67.3	Italy, East Coast	4x
AC351	S19	erinus	crowl.67	67.1	Italy, East Coast	4x
AC352	S20	erinus	crowl.4	4.3	Crete, East	8x
AC369	S21	erinus	crowl.4	4.6	Crete, East	8x
AC371	S22	erinus	crowl.4	4.1	Crete, East	8x
AC372	S23	erinus	crowl.4	4.11	Crete, East	8x
AC384	S24	erinus	crowl.8	8.2	Crete, West	8x
AC385	S25	erinus	crowl.8	8.6	Crete, West	8x
AC387	S26	erinus	crowl.12	12.4	Kasos	8x
AC388	S27	erinus	crowl.12	12.6	Kasos	8x
AC390	S28	erinus	crowl.12	12.8	Kasos	8x
AC391	S29	erinus	crowl.12	12.9	Kasos	8x
AC393	S30	erinus	crowl.23	23.1	Karpathos	8x
AC394	S31	erinus	crowl.23	23.5	Karpathos	8x
AC395	S32	erinus	crowl.23	23.6	Karpathos	8x
AC396	S33	erinus	crowl.23	23.8	Karpathos	8x
AC402	S34	simulans	A. Jagel 609	B10 0414237	Turkey, Aydin, Milet
AC409	S35	simulans	n/a	B10 414232	Turkey, Marmaris
AC447	S36	erinus	crowl.69	69.2	Spain, East	4x
AC448	S37	erinus	crowl.69	69.3	Spain, East	4x
AC452	S38	erinus	crowl.69	69.8	Spain, East	4x
AC485	S39	erinus	crowl.75	75.2	Spain, South	4x
AC488	S40	erinus	crowl.75	75.5	Spain, South	4x
AC489	S41	erinus	crow.75	75.6	Spain, South	4x
AC549	S42	erinus	crowl.91	91.3	Portugal, South	4x
AC550	S43	erinus	crowl.91	91.4	Portugal, South	4x
AC551	S44	erinus	crowl.91	91.6	Portugal, South	4x
AC554	S45	erinus	crowl.97	97.3	AZ, Faial, Horta	4x
AC555	S46	erinus	crowl.97	97.4	AZ, Faial, Horta	4x
AC556	S47	erinus	crowl.97	97.5	AZ, Faial, Horta	4x
AC557	S48	erinus	crowl.97	97.6	AZ, Faial, Horta	4x
AC558	S49	erinus	crowl.98	98.1	AZ, Flores	4x
AC559	S50	erinus	crowl.98	98.2	AZ, Flores	4x
AC560	S51	erinus	crowl.98	98.3	AZ, Flores	4x
AC561	S52	erinus	crowl.98	98.4	AZ, Flores	4x
AC563	S53	erinus	crowl.98	98.6	AZ, Flores	4x
AC564	S54	erinus	crowl.99	99.1	Portugal, West	4x
AC565	S55	erinus	crowl.99	99.2	Portugal, West	4x
AC567	S56	erinus	crowl.99	99.4	Portugal, West	4x
AC568	S57	erinus	crowl.99	99.5	Portugal, West	4x
AC569	S58	erinus	crowl.99	99.6	Portugal, West	4x
AC571	S59	erinus	crowl.101	101.2	Portugal, West	4x
AC572	S60	erinus	crowl.101	101.3	Portugal, West	4x
AC574	S61	erinus	crowl.101	101.5	Portugal, West	4x
AC575	S62	erinus	crowl.105	105.2	Spain, North-West	4x
AC577	S63	erinus	crowl.105	105.4	Spain, North-West	4x
AC581	S64	erinus	crowl.106	106.2	France, South: near Perpignon	4x
AC583	S65	erinus	crowl.106	106.5	France, South: near Perpignon	4x
AC584	S66	erinus	crowl.106	106.6	France, South: near Perpignon	4x
AC585	S67	erinus	crowl.109	109.1	France, South: Ciotat	4x
AC586	S68	erinus	crowl.109	109.2	France, South: Ciotat	4x
AC587	S69	erinus	crowl.109	109.3	France, South: Ciotat	4x
AC591	S70	erinus	crowl.110	110.1	France, South: Cannes	4x
AC592	S71	erinus	crowl.110	110.2	France, South: Cannes	4x
AC593	S72	erinus	crowl.110	110.3	France, South: Cannes	4x
AC595	S73	erinus	crowl.110	110.5	France, South: Cannes	4x
AC596	S74	erinus	crowl.111	111.1	Italy, West: east of Noli	4x
AC605	S75	erinus	crowl.115	115.5	Italy, West: Cinqeterre: Riomaggiore	4x
AC608	S76	erinus	crowl.116	116.1	Italy, West: south of Alberese	4x
AC609	S77	erinus	crowl.116	116.2	Italy, West: south of Alberese	4x
AC610	S78	erinus	crowl.116	116.3	Italy, West: south of Alberese	4x
AC611	S79	erinus	crowl.116	116.4	Italy, West: south of Alberese	4x
AC613	S80	erinus	crowl.117	117.1	Italy, West: Rome	4x
AC615	S81	erinus	crowl.117	117.3	Italy, West: Rome	4x
AC617	S82	erinus	crowl.117	117.5	Italy, West: Rome	4x
AC618	S83	erinus	crowl.117	117.6	Italy, West: Rome	4x
AC619	S84	erinus	crowl.120	120.1	Italy, West: Amalfi, Praiano	4x
AC621	S85	erinus	crowl.120	120.3	Italy, West: Amalfi, Praiano	4x
AC622	S86	erinus	crowl.120	120.4	Italy, West: Amalfi, Praiano	4x
AC624	S87	erinus	crowl.120	120.6	Italy, West: Amalfi, Praiano	4x
AC625	S88	creutzburgii	crowl.7	7.4	Crete, West	4x
AC626	S89	creutzburgii	crowl.7	7.6	Crete, West	4x
AC628	S90	drabifolia	NC2000	4	Greece: Kefalonia Island.	4x
AC630	S91	drabifolia	NC2000	11	Greece: Kefalonia Island.	4x
AC632	S92	drabifolia	KK.10	4	Peloponnisos: Methana peninsula, Kameni Chora	4x
AC633	S93	drabifolia	KK.10	8	Peloponnisos: Methana peninsula, Kameni Chora	4x
AC634	S94	erinus	crowl.88	88.1	Spain, South	4x
AC635	S95	erinus	crowl.88	88.2	Spain, South	4x
AC636	S96	erinus	crowl.88	88.3	Spain, South	4x
AC638	S97	creutzburgii	crowl.1	1.4	Crete, North	4x
AC639	S98	creutzburgii	crowl.1	1.14	Crete, North	4x
AC645	S99	erinus	crowl.115	115.2	Italy, West: Cinqeterre: Riomaggiore	4x
AC646	S100	erinus	crowl.115	115.3	Italy, West: Cinqeterre: Riomaggiore	4x
AC647	S101	erinus	crowl.115	115.4	Italy, West: Cinqeterre: Riomaggiore	4x
AC648	S102	erinus	crowl.111	111.2	Italy, West: east of Noli	4x
AC649	S103	erinus	crowl.111	111.3	Italy, West: east of Noli	4x
AC650	S104	erinus	crowl.111	111.4	Italy, West: east of Noli	4x
AC651	S105	erinus	crowl.105	105.5	Spain, North-West: : Pontevedra	4x
AC652	S106	erinus	crowl.105	105.6	Spain, North-West: : Pontevedra	4x
AC655	S107	rhodensis	crowl.37	37.3	Rhodes	8x
AC656	S108	lycica	crowl.38	38.12	Kastellorizo	8x
AC70	S109	erinus	crowl.40	40.5	Cyprus	8x
